# Supplementary material for: Expression Patterns and Gonadotropin Regulation of the TGF-β II Receptor (Bmpr2) during Ovarian Development in the Ricefield Eel Monopterus albus
Source: Int J Mol Sci. 2022 Dec 5;23(23):15349. doi: 10.3390/ijms232315349 (PMC9739225; doi:10.3390/ijms232315349)
Supplement: Supplementary file 1 [file ijms-23-15349-s001.zip]

Archive with 1 entries (1 files):
- ijms-2027853-supplementary.pdf
